# Supplementary material for: Accuracy of RNAseq based SNP discovery and genotyping in Populusnigra
Source: BMC Genomics. 2018 Dec 12;19:909. doi: 10.1186/s12864-018-5239-z (PMC6291945; doi:10.1186/s12864-018-5239-z)
Supplement: Supplementary file 1 — Position of SNPs on Populus trichocarpa v3.0 genome version of the SNP identified by Marroni et al. [3,4] on 5 genes. (XLSX 157 kb) [file 12864_2018_5239_MOESM1_ESM.xlsx]

## Sheet: Info genes used 
Name	v3 gene model	v3 Chromosome	v3 start pos	v3 stop pos	Strand	V2 gene model	Genebank #1	Names of NGS consensus fragments2	Reference
HCT1	Potri.003G183900	Chr03	19015508	19020338	foward	POPTR_0003s18210	JF693234	HCT1_1, HCT1_4	Marroni et al 2011 Plant J
CCR7	Potri.003G181400	Chr03	18841741	18844704	foward	POPTR_0003s17980	JF693233	CCR7_2_3e4	Marroni et al 2011 Plant J
4CL3	Potri.001G036900	Chr01	2614753	2618030	reverse	POPTR_0001s07400	JF693235	Pt4CL3_4e5, Pt4CL3_6e7	Marroni et al 2011 Plant J
CAD4	Potri.009G095800	Chr09	8651535	8653872	foward	POPTR_0009s09870	HM440565 to HM440924		Marroni et al 2011 TGG
C3H3	Potri.006G033300	Chr06	2228769	2232684	reverse	POPTR_0006s03180	JF693232	C3H3_1new, C3H3_2e3	Marroni et al 2011 Plant J
							1 CDS sequences of HCT1, C3H3, CCR7 and 4CL3 used to re-map NS SNP described in Marroni et al 2011 Plant J	2 kindly provided by F. Marroni

## Sheet: HCT1 SNP positions
			SNP from Marroni et al TGG							SNP from RNA-seq (present study)
Position on Chr03 v3	Position on the gene model Potri.003G183900	Position on HCT1 cds JF693234	Position on HCT1_1	Position on HCT1_4	Allele 1	Allele 2	Read coverage	Read coverage Allele1	Read coverage Allele2	REF	ALT	MAF	comment
19015603										T	A	0.4
19015639										A	G	0.16
19015672										G	C	0.12
19015770										C	T	0.12
19015773										A	G	0.48
19015802										A	G	0.12
DEL	DEL		32		A	T	7027	4959	2068
19015858	351		76		T	G	228532	156156	72376
19015890	383		107		G	T	444914	360522	84392	G	T	0.16
19015914	407		131		C	T	461820	253168	208652
19015920	413		137		C	T	455797	405852	49945
19015942	435		159		T	C	368717	320683	48034	T	C	0.12
19015976	469		193		T	C	189827	186784	3043
19016002	495		219		T	C	122133	110349	11784
19016003	496		220		G	A	121927	99787	22140
19016067	560		284		T	A	151913	150578	1335
19016153	646		370		T	G	196498	180489	16009	T	G	0.08
19016160	653		377		T	C	194539	175323	19216	T	C	0.12
19016165	658		382		G	A	196268	112998	83270	A	G	0.36
19016183	676		400		A	G	213389	188949	24440	A	G	0.12
19016206	699		423		T	C	270245	202719	67526	T	C	0.2
19016214	707		431		G	A	297254	222765	74489	G	A	0.2
19016231	724		448		T	C	332687	325980	6707	T	C	0.08
19016252	745		469		G	T	316288	312203	4085
19016255	748		472		A	G	379184	305338	73846	A	G	0.24
19016270	763		487		G	C	387853	313542	74311	G	C	0.16
19016286	779		503		G	A	406354	391477	14877
19016323	816		540		C	T	410050	403067	6983
19016357	850		574		G	C	373661	367508	6153	G	C	0.08
19016386	879		603		A	T	338530	335062	3468	A	T	0.12
19016453	946		670		C	T	211112	209865	1247
19016722	1215		939		T	C	207878	200476	7402	T	C	0.08
19016815	1308		1033		C	T	5308	480	4828	T	C	0.4
19016883										G	A	0.16
19016946										T	G	0.44
19016985										A	T	0.4
19016990										C	T	0.16
19016999										T	C	0.12
19017018										A	G	0.12
19017147										T	C	0.08
19017180										A	G	0.16
19017245										A	T	0.44
19017286										T	C	0.4
19017333										A	G	0.08
19017487										C	T	0.2
19017488										G	A	0.12
19017500										T	A	0.12
19017560										T	G	0.44
19017664										T	C	0.12
19017665										G	T	0.16
19017682										A	G	0.08
19017726										A	T	0.12
19017780										T	C	0.4
19017817										A	G	0.24
19017826										C	G	0.16
19017949										T	C	0.28
19018165										G	A	0.12
19018166										A	G	0.12
19018202										G	T	0.08
19018223										A	T	0.28
19018238										G	A	0.08
19018288										G	C	0.08
19018323										T	G	0.4
19018409										G	T	0.08
19018549										T	C	0.4
19018592										C	T	0.4
19018618										T	C	0.44
19018621										T	A	0.4
19018649										G	C	0.44
19018679										T	C	0.08
19018841										T	G	0.44
19018970	3463			35	T	A	4856	1249	3607
19018972	3465			37	T	G/A	5451	5396	55/28	T	G	0.08	3 alleles detected in Marroni et al
19018978	3471			43	T	C	14286	14106	180	T	C	0.08
19019018	3511			83	C	G	155493	95530	59963	C	G	0.12
DEL	DEL			108	G	A	255001	235452	19549
19019244	3737	278		348	C	T	216925	211392	5533	C	T	0.08	Non Synonymous
19019275	3768	309		379	A	G	264957	263632	1325
19019413	3906	447		517	C	T	305578	225697	79881	C	T	0.16
19019422	3915	456		526	T	C	318373	316943	1430
19019474	3967	508		578	C	T	333241	332142	1099				Non Synonymous, below our threshold ??
19019482	3975	516		586	G	A	329361	322344	7017	G	A	0.08
19019483	3976	517		587	C	T	325715	325229	486				Non Synonymous, below our threshold ??
19019598	4091	632		702	T	C	295176	294924	252				Non Synonymous, below our threshold ??
19019639	4132	673		743	C	T	279193	209202	69991	C	T	0.16
19019676	4169	710		780	G	C	202480	201045	1435				Non Synonymous
19019695	4188	729		799	C	A	185548	180026	5522				Non Synonymous
19019833	4326	867		937	T	C	115719	21886	93833	C	T	0.16
19019906	4399	940		1010	A	T	37167	14401	22766
19019907	4400	941		1011	A	C	149257	142557	6700
19019909	4402	943		1013	G	C	151845	142759	9086
19019929	4422			1033	C	T	141621	112728	28893	C	T	0.32
19019988	4481			1092	A	T	37927	37276	651
19020038										T	C	0.4
19020149										C	G	0.36

## Sheet: CCR7 SNP positions
			SNP from Marroni et al TGG						SNP from RNA-seq (present study)
Position on Chr03 v3	Position on the gene model Potri.003G181400	Position on CCR7 P. nigra consensus cds JF693233	Position on CCR7_2_3e4	Allele 1	Allele 2	Read coverage	Read coverage Allele1	Read coverage Allele2	REF	ALT	MAF	comment
18841702									T	C	0.12
18841764									G	C	0.08
18841880									A	C	0.08
18841885									T	G	0.08
18841886									C	T	0.08
18841887	147	18	42	A	G	9756	9107	649	A	G	0.08
18841939	199	70	94	C	A	76488	54007	22481	A	C	0.08	Non Synonymous
18841981	241	112	136	A	G	110084	76703	33381	A	G	0.04	Non Synonymous
18842022	282		177	A	G	44877	44347	530
18842025	285		180	T	G	38948	21216	17732
18842041	301		196	T	A	19969	19757	212
18842042	302		197	T	A	13176	12057	1119
18842043	303		198	A	T	19466	18968	498
18842044	304		199	A	G	19611	12476	7135
18842045	305		200	A	G	19926	7235	12691
18842291	551		443	C	T	115748	113916	1832
18842292	552		444	C	T	109361	43471	65890
18842297	557		449	T	C	117060	52920	64140
18842349	609		501	T	G	71709	34602	37107	G	T	0.04
18842366	626		518	T	C	38140	35863	2277
18842421	681		543	G	C	73401	36813	36588	C	G	0.04
18842437	697		559	T	A	93705	34166	59539	T	A	0.08
18842444	704		566	T	C	90812	87950	2862	T	C	0.08
18842474	734		596	C	T	79136	69954	9182	C	T	0.16
18842481	741		603	G	T	76303	21647	54656	T	G	0.04
18842489	749		611	T	C	72933	71728	1205
18842584	844		711	T	C	57175	22611	34564	T	C	0.12
18842599	859		726	A	G	54917	53632	1285
18842658	918	350	785	C	G	37041	36635	406				Non Synonymous
18842672	932	364	799	C	A	114863	110126	4737	C	A	0.08
18842719	979	411	846	C	A	120025	118490	1535
18842821	1081		948	C	T	16614	16366	248
18842874	1134		1001	G	A/C	9976	9775	201/69				3 alleles detected in Marroni et al
18842933	1193		1060	C	T	5973	5874	99
18842935	1195		1062	C	A	6067	6031	36
18842995									T	G	0.08
18842996									C	T	0.08
18843025	1285		1152	T	C	8893	8850	43
18843113	1373	506	1240	C	T	10299	7247	3052	T	C	0.12	Non Synonymous
18843177	1437	570	1304	A	G	7269	7235	34
18843262	1522	655	1389	A	G	9979	9937	42
18843303	1563	696	1430	T	C	10156	10065	91	T	C	0.08
18843363	1623	756	1490	C	T	7242	7205	37	C	T	0.08
18843364	1624	757	1491	T	C	7287	7256	31
18843365	1625	758	1492	C	T	7291	4632	2659	C	T	0.08
18843532	1792		1659	A	T	124192	83390	40802	A	T	0.04
DEL	DEL		1694	T	A	107353	106154	1199
DEL	DEL		1697	G	T	100243	46385	53858
18843582	1842		1724	T	G	79010	51820	27190	T	G	0.04
18843652	1912		1794	G	A	69578	61950	7628
18843669	1929		1811	C	T	42704	25305	17399	T	C	0.2
18843673	1933		1815	T	C	37301	24371	12930	C	T	0.12
18843698	1958		1840	T	C	69995	64225	5770	T	C	0.24
18843710									G	T	0.08
18843741	2001		1883	A	G	111042	100937	10105	A	G	0.08
18843748	2008		1890	A	C	113487	102655	10832	A	C	0.04
18843887	2147		2029	A	G	123750	112070	11680	A	G	0.08
18843958	2218		2100	G	A	131458	87743	43715	A	G	0.08
18844008	2268		2154	T	C	102373	92770	9603	T	C	0.08
18844107	2367	887	2253	A	G	103989	103662	327				Non Synonymous, below our threshold ??
18844167	2427	947	2313	A	G	245015	240452	4563				Non Synonymous
18844189	2449	969	2335	C	T	201222	135214	66008	C	T	0.04
18844223	2483	1003	2369	G	C	97029	43399	53630	C	G	0.08	Non Synonymous
18844234	2494	1014	2380	A	T	73560	72933	627				Non Synonymous
18844322									C	T	0.12
18844344									T	A	0.08
18844353									A	G	0.04
18844355									G	C	0.08

## Sheet: 4CL3 SNP positions
			SNP from Marroni et al TGG							SNP from RNA-seq (present study)
Position on Chr01 v3	Position on the gene model Potri.001G036900	Position on 4CL3 P. nigra consensus cds JF693235	Position on Pt4CL3_4e5	Position on Pt4CL3_6e7	Allele 1	Allele 2	Read coverage	Read coverage Allele1	Read coverage Allele2	REF	ALT	MAF	comment
2618125			46		A	C	3812	3400	412
2618082			89		T	C	57526	55331	2195
2618051			120		T	C	131287	81555	49732
2618035			136		C	T	148119	128944	19175
2618016	15		155		C	A	163827	162978	849
2617953	78	7	218		G	A	100761	98221	2540				Non Synonymous
2617899	132	61	272		T	G	140969	140191	778	A	C	0.08	Non Synonymous
2617865	166	95	306		T	C	160079	159603	476				Non Synonymous, below our threshold ??
2617837	194	123	334		A	G	162875	129141	33734	T	C	0.36
2617705	326	255	466		A	G	208361	205407	2954
2617312	719	648	859		T	C	126163	62349	63814	A	G	0.24
2617309	722	651	862		A	G	119978	49340	70638	T	C	0.36
2617251	780	709	920		T	C	139408	138916	492				Non Synonymous, below our threshold ??
2617152	879	808	1019		T	C	214164	209048	5116
2617120	911	840	1051		A	T	223817	219408	4409
2617090	941	870	1081		T	A	231226	229014	2212
2617063	968	897	1108		C	G	208794	190278	18516	G	C	0.12
2617047	984	913	1124		A	G	185841	185438	403				Non Synonymous, below our threshold ??
2616916	1115		1255		T	A	85833	68276	17557	A	T	0.24
2616915	1116		1256		A	T	79519	77596	1923
2616908	1123		1263		T	A	66631	62813	3818	T	A	0.28
2616882	1149		1289		C	G	95385	94435	950
2616826	1205		1345		T	A	67356	67034	322
2616756										A	G	0.04
2616692	1339		1479		A	T	30243	29413	830
2616633										G	A	0.16
2616591										A	T	0.08
2616479										C	T	0.16
2616371	1660			124	G	A	4516	4295	221
2616345	1686			150	C	T	4344	4242	102	G	A	0.12
2616121	1910			374	C	T	6144	6083	61
2616112	1919			383	A	T	5763	436	5327	A	T	0.4
2616111	1920			384	A	T	6063	714	5349	A	T	0.4
2616083	1948			412	C	T	7576	7148	428
2616050	1981			445	A	G	8161	340	7821
2615948	2083	1092		547	C	T	9780	9470	310
2615884	2147	1156		611	C	G	7913	7820	93
2615806	2225			689	A	T	4068	3555	513
2615802	2229			693	C	T	3797	228	3569
2615757	2274			738	T	C	3853	3489	364
2615706	2325	1211		789	C	G	6088	5773	315
2615650	2381	1267		845	G	A	16164	15880	284
2615649	2382	1268		846	G	A	16365	16116	249
2615647	2384	1270		848	T	C	16117	15927	190
2615636	2395	1281		859	C	T	10939	10397	542	G	A	0.12
2615579	2452	1338		916	T	C	44519	43721	798
2615534	2497	1383		961	A	G	144514	139440	5074
2615519	2512	1398		976	T	G	158085	153279	4806
2615487	2544			1008	C	T	143841	141181	2660	G	A	0.08
2615473	2558			1022	C	A	116141	113789	2352
2615447	2584			1048	C	T	78847	78108	739
2615384	2647	1434		1111	A	G	89039	54181	34858	T	C	0.12
2615341	2690	1477		1154	A	G	120595	120473	122				Non Synonymous, below our threshold ??
2615333	2698	1485		1162	T	C	103639	102293	1346
2615306	2725	1512		1189	A	G	63321	63235	86				Non Synonymous, below our threshold ??
2615300	2731			1195	C	A	113428	111527	1901
2615298	2733			1197	C	T	63457	62694	763
2615280	2751			1215	A	G	80903	79910	993
2615269	2762			1226	T	C	68634	59342	9292
2615268	2763			1227	T	C	68532	21764	46768	G	A	0.24
2615262	2769			1233	G	A	70102	64596	5506
2615260	2771			1235	G	A	71985	65042	6943
2615258	2773			1237	G	A	71999	66568	5431
2615230	2801			1265	T	C	88259	65085	23174	A	G	0.16
2615219	2812			1276	G	A	75331	73178	2153	C	T	0.24
2615218										C	A	0.24
2615217	2814			1278	C	T	79621	77814	1807	G	A	0.24
2615205	2826			1290	A	G	96105	92937	3168
2615104	2927	1602		1391	A	G	109879	89011	20868	T	C	0.16
2615078										T	C	0.08
2615076	2955			1419	A	G	87191	58422	28769	T	C	0.12
2615069	2962			1426	T	A	78661	39030	39631	A	T	0.28
2615055	2976			1440	T	C/G	60776	57877	2899/465
2615054	2977			1441	A	C	60925	35728	25197
2615039	2992			1456	A	T	58048	33515	24533
2615038	2993			1457	A	G	59097	54792	4305
2614993	3038			1503	A	G	66679	52044	14635	C	T	0.28
2614980	3051			1516	A	G	61829	46409	15420	T	C	0.08
DEL	DEL			1522	G	A	61279	60583	696
2614960	3071			1538	C	T	79749	61641	18108	G	A	0.28
2614949	3082			1549	C	T	88495	59295	29200	A	G	0.28
2614936	3095			1562	C	T	97062	85231	11831	G	A	0.08
2614935	3096			1563	T	C	96923	60880	36043	A	G	0.12
2614898	3133			1600	T	C	58454	48250	10204	A	G	0.16
2614886	3145			1612	G	A	40382	24693	15689	T	C	0.24
2614834										G	T	0.08
2614682										T	C	0.16
													3 alleles detected in Marroni et al

## Sheet: CAD4 SNP positions
	SNP from Marroni et al TGG				SNP from RNA-seq (present study)
Position on Chr09 v3	Position on consensus P. nigra CAD4 sequence (GenBank HM440565–HM440924)	Allele 1	Allele 2	MAF	REF	ALT	MAF	comment
8651514	93	C	G	0.018				not in the official gene model
8651536	114	A	T	0.002
8651565	143	C	G	0.005
8651695	273	A	G	0.021
8651728	306	A	T	0.015
8651830	408	C	T	0.008
8651831	409	C	G	0.008				Non Synonymous
8651884	462	A	C	0.002
8651906	484	C	T	0.001				Non Synonymous
8651933	511	A	T	0.006
8651940	518	A	T	0.003
8651995	574	G	T	0.166	T	G	0.2	at 522, deletion on P. trichocarpa sequence (-1)
8652004	583	A	T	0.111
8652030	609	C	T	0.002
8652198	777	A	C	0.157	C	A	0.2	Non Synonymous
8652369	948	A	T	0.079	T	A	0.12
8652390	969	C	G	0.066	C	G	0.12
8652416	995	C	T	0.001
8652433	1012	C	T	0.021	C	T	0.12
8652436	1015	A	T	0.001
8652463	1042	A	T	0.009
8652497	1075	A	G	0.025	A	G	0.12	en 1055, insertion tricho (+1)
8652520	1098	C	T	0.176	C	T	0.12
8652522	1100	C	T	0.024
8652581	1159	A	G	0.066	A	G	0.12
8652585	1163	A	G	0.002
8652587	1165	G	T	0.01
8652590	1168	A	T	0.002
8652640	1219	G	T	0.002				en 1215, deletion tricho (-1)
8652715	1294	G	T	0.002
8652726	1305	A	G	0.021	A	G	0.08
8652782	1361	A	G	0.002				Non Synonymous
8652823	1402	C	T	0.009
8652858	1437	A	G	0.029
8652936	1515	A	G	0.178	A	G	0.28	Non Synonymous
8652939	1518	A	G	0.021	A	G	0.12
8653174	1753	A	G	0.017	G	A	0.12	Non Synonymous
8653179	1758	A	G	0.007	A	G	0.08
8653222	1801	C	T	0.002
8653248	1827	C	T	0.052
8653274	1853	A	T	0.002	T	A	0.08
8653307	1886	A	T	0.168	A	T	0.28
8653321	1900	C	T	0.002	C	T	0.08
8653468	2047	A	C	0.007
8653561	2140	A	G	0.007	A	G	0.08
8653606	-	-	-	-	G	T	0.08
8653737	-	-	-	-	T	A	0.08

## Sheet: C3H3 SNP positions
		SNP from Marroni et al TGG									SNP from RNA-seq (present study)
Position on Chr06 v3	Position on the gene model Potri.006G033300	Position on C3H3 P. nigra cds JF693232	Position on C3H3_1new	Position on C3H3_2e3	Allele 1	Allele 2	Read coverage	Read coverage Allele1	Read coverage Allele2	MAF	REF	ALT	MAF	comment
2232770											T	G	0.32
2232705			72		T	C	7538	6195	1343
2232703			74		A	C	3724	3683	41
2232668	17		109		A	G	74641	53750	20891
2232662	23		115		T	A	85710	74091	11619		A	T	0.12
2232641	44		136		T	G	117552	115799	1753
2232396	289	231	381		A	C	266907	196036	70871		T	G	0.48
2232138	547		639		G	T/A	110376	109752	624/16594		C	T	0.08	3 alleles detected in Marroni et al
2232114	571		663		G	A	114645	99232	15413		C	T	0.16
2232105	580		672		T	C	108806	100304	8502
2232102	583		675		T	C	107233	66223	41010
2232086	599		691		T	C	111373	89308	22065		A	G	0.12
2232046	639		731		T	G	115981	114732	1249		A	C	0.08
2232035	650		742		G	C	94602	92995	1607
2231957	728		820		A	T	10293	10185	108		A	T	0.2
2231733											T	C	0.2
2231710											T	A	0.2
2231659											A	C	0.12
2231617	1068			70	C	A	17481	17016	465
2231616	1069			71	C	A	18273	537	17736
2231564	1121			123	A	T	41989	20310	21679
2231541	1144			148	C	T	44259	19802	24457
2231524	1161			165	T	C	43774	43327	447
2231515	1170			174	G	T	40176	39818	358
2231461	1224			228	T	C	26200	20758	5442
2231455											A	T	0.08
2231451											A	G	0.12
2231412	1273			277	T	C	33881	33315	566
2231405	1280			284	T	C	34861	34448	413
2231354	1331			335	C	T	33225	16549	16676		A	G	0.2
2231324	1361			365	T	C	18028	16923	1105
2231279	1406			417	G	A	20949	20388	561
2231268	1417			428	T	G	31421	9471	21950		A	C	0.2
2231256	1429			440	G	A	40930	40314	616		C	T	0.08
2231232	1453			464	A	G	54036	48501	5535		T	C	0.2
2231223	1462			473	A	G	53795	30233	23562
2231192	1493			504	T	A	60615	34569	26046		A	T	0.24
2231172	1513			524	T	C	56753	56501	252
2231152	1533			544	G	A	54918	50474	4444		C	T	0.12
2231030	1655	598		666	G	C	44480	19464	25016		C	G	0.2	Non Synonymous
2230827	1858	801		869	C	G	17901	17675	226
2230731	1954			965	G	A	33847	33606	241
2230686	1999			1010	T	G	18594	18477	117					microsatelitte
DEL	DEL			1011	T	G	11003	10538	465					microsatelitte
2230685	2000			1012	G	T	16323	16231	92					microsatelitte
2230611	2074			1074	C	G	31932	211	31721
2230568	2117	922		1117	A	G	14911	73	14838					Non Synonymous
2230467	2218	1023		1218	A	G	30669	903	29766		A	G	0.12
2230457	2228	1033		1228	C	T	41919	334	41585					Non Synonymous
2230437	2248	1053		1248	A	C	55740	55609	131					Non Synonymous, below our threshold ??
2230292	2393	1198		1393	C	T	71573	69155	2418		G	A	0.08	Non Synonymous
2230275	2410	1215		1410	C	A	68817	55395	13422		T	G	0.2
2230238											C	T	0.08
2229953	2732			1732	T	A	39424	39120	304		A	T	0.08
2229918	2767			1767	A	T	50349	40518	9831		T	A	0.12
2229914	2771			1771	A	G	52310	48093	4217		T	C	0.04
2229867											A	G	0.08
2229841	2844			1844	T	A	60532	55878	4654		A	T	0.12
2229797	2888			1888	T	C	17447	17366	81		A	G	0.08
2229793	2892			1892	A	G	13439	12891	548		T	C	0.12
2229531											C	A	0.08
2229482											T	C	0.08
2229417											C	T	0.08
2229334											A	G	0.2
2229118											T	C	0.12
2229086											A	C	0.08
2228961											G	T	0.2
2228949											G	T	0.08
2228928											T	C	0.08
2228886											A	G	0.08
2228825											C	T	0.08
2228745											T	C	0.08
2228582											T	C	0.08
2228366											T	C	0.2
