# Supplementary material for: Accuracy of RNAseq based SNP discovery and genotyping in Populusnigra
Source: BMC Genomics. 2018 Dec 12;19:909. doi: 10.1186/s12864-018-5239-z (PMC6291945; doi:10.1186/s12864-018-5239-z)
Supplement: Supplementary file 2 — Number of SNPs detected by different callers or combinations of callers and using different filters. Table S1: Total number of SNPs detected with four different callers and applying different filters. Table S2: Comparison of number of SNPs detected with RNAseq data, identical positions with the SNP chip and genotyping accuracy using 7 calling modalities times 3 options for missing values. (XLSX 12 kb) [file 12864_2018_5239_MOESM2_ESM.xlsx]

## Sheet: Table S1
Table S1: Total number of SNPs detected with four different callers and applying different filters on RNAseq data on 12 genotypes.
	GATK	gVCF_GATK	FreeBayes	Mpileup
Raw data	2,759,554	2,658,024	3,369,830	3,500,381
Biallelic SNPs	2,393,319	2,282,543	3,002,147	3,107,959
Qual ≥ 30	2,291,479	2,282,543	2,564,320	2,491,833
Intranigra / anyNA	902.256	927.522	795.459	949.412
2NA	555.828	497.314	640.445	594.932
noNA	464.829	407.037	492.073	496.688

## Sheet: Table S2
Table S2: Comparison of number of SNPs detected with RNAseq data, identical positions with the SNP chip and genotyping accuracy using 7 calling modalities times 3 options for missing values.
Calling modality	SNP number	Identical Positions	Similarity
GATK-noNA	464.829	2.908	96.37
gVCF_GATK-noNA	407.037	2.616	96.44
FreeBayes-noNA	492.073	2.916	95.54
Mpileup-noNA	496.688	2.925	96.34
GATK-2NA	555.828	3.258	95
gVCF_GATK-2NA	497.314	2.976	94.97
FreeBayes-2NA	640.445	3.426	93.13
Mpileup-2NA	594.932	3.283	94.84
GATK-anyNA	902.256	4.051	90.32
gVCF_GATK-anyNA	927.522	3.824	89.93
FreeBayes-anyNA	795.459	3.761	91.04
Mpileup-anyNA	949.411	4.058	90.40
4Callers-noNA	252.887	1.916	99.22
3Callers-noNA	341.584	2.393	98.38
3CallersConsensus-noNA	356.275	2.469	98.09
4Callers-2NA	262.447	1.954	99.12
3Callers-2NA	366.123	2.499	98.05
3CallersConsensus-2NA	442.931	2.911	97.01
4Callers-anyNA	271.399	1.972	99.03
3Callers-anyNA	400.392	2.582	97.59
3CallersConsensus-anyNA	785.377	3.714	93.28
